# Supplementary material for: Quantifying Species Diversity with a DNA Barcoding-Based Method: Tibetan Moth Species (Noctuidae) on the Qinghai-Tibetan Plateau
Source: PLoS One. 2013 May 31;8(5):e64428. doi: 10.1371/journal.pone.0064428 (PMC3669328; doi:10.1371/journal.pone.0064428)
Supplement: Appendix S2 — Permutation tests for TM and DB-based species diverisities, and diversities for each community. (TXT) [file pone.0064428.s002.txt]

Appendix S2 Permutation tests for TM-based and DB-based species diverisities, and diversities
for each community.

%% output of permutation results for the Shannon index (1000 replications):

morphology-based:

ans =

         0         0         0         0         0         0
    0.7968         0         0         0         0         0
    0.4284    0.2232         0         0         0         0
    0.6957    0.8779    0.9870         0         0         0
    0.9840    0.4224    0.9970    0.2002         0         0
    0.8919    0.9259    0.9540    0.7678    0.4104         0
         0    0.0030         0    0.0030    0.0250    0.0010

P_ref01_matrix:

ans =

         0         0         0         0         0         0
    0.5405         0         0         0         0         0
         0    0.0030         0         0         0         0
    0.2663    0.2803    0.9329         0         0         0
    0.0010    0.0040    0.0721    0.0420         0         0
    0.1682    0.2312    0.8078    0.3614    0.9149         0
         0    0.0010    0.0370    0.0100    0.4715    0.0360

P_ref03_matrix:

ans =

         0         0         0         0         0         0
    0.2823         0         0         0         0         0
    0.0160    0.0711         0         0         0         0
    0.2312    0.3694    0.7397         0         0         0
    0.2543    0.3944    0.8529    0.6066         0         0
    0.2703    0.4194    0.6747    0.5546    0.4505         0
         0         0         0    0.0070         0    0.0070

P_ref05_matrix:

ans =

         0         0         0         0         0         0
    0.3994         0         0         0         0         0
    0.0250    0.0971         0         0         0         0
    0.1351    0.1812    0.4585         0         0         0
    0.2643    0.3604    0.7818    0.7437         0         0
    0.2913    0.3634    0.5956    0.6977    0.4404         0
         0    0.0010    0.0010    0.0390         0    0.0100


i =

     1


P_Permu_morph_mole =

         0    0.0200    0.1191    0.1031
         0         0    0.7518    0.7518
         0         0         0    0.5315


i =

     2


P_Permu_morph_mole =

         0    0.3564    0.3373    0.4034
         0         0    0.4695    0.5576
         0         0         0    0.5846


i =

     3


P_Permu_morph_mole =

         0    0.0230    0.1091    0.2272
         0         0    0.8378    0.8979
         0         0         0    0.6587


i =

     4


P_Permu_morph_mole =

         0    0.3263    0.2903    0.2402
         0         0    0.4885    0.3504
         0         0         0    0.3974


i =

     5


P_Permu_morph_mole =

         0    0.0350    0.5956    0.6507
         0         0    0.9820    0.9920
         0         0         0    0.5425


i =

     6


P_Permu_morph_mole =

         0    0.2242    0.4094    0.4094
         0         0    0.6456    0.6967
         0         0         0    0.5315


i =

     7


P_Permu_morph_mole =

         0    0.4434    0.4404    0.4414
         0         0    0.5205    0.5385
         0         0         0    0.5225


=============================================================================
%% output of permutation results for the Simpson index (1000 replications):
diversityfun =

simpson

morphology-based:

ans =

         0         0         0         0         0         0
    0.7848         0         0         0         0         0
    0.7768    0.8148         0         0         0         0
    0.4494    0.9329    0.9099         0         0         0
    0.9880    0.6517    0.9890    0.0681         0         0
    0.7788    0.9680    0.8428    0.9009    0.5846         0
         0    0.0290         0    0.0010    0.0961    0.0040

P_ref01_matrix:

ans =

         0         0         0         0         0         0
    0.1882         0         0         0         0         0
         0    0.0310         0         0         0         0
    0.2422    0.4264    0.8959         0         0         0
         0    0.0090         0    0.0040         0         0
    0.2072    0.3904    0.8118    0.5175    0.9910         0
         0    0.0050         0    0.0060    0.7728    0.0090

P_ref03_matrix:

ans =

         0         0         0         0         0         0
    0.2242         0         0         0         0         0
    0.1792    0.5906         0         0         0         0
    0.2973    0.4605    0.4525         0         0         0
    0.3554    0.6076    0.6436    0.6256         0         0
    0.4444    0.6587    0.6096    0.6547    0.5816         0
         0    0.0330         0    0.0190    0.0030    0.0030

P_ref05_matrix:

ans =

         0         0         0         0         0         0
    0.2252         0         0         0         0         0
    0.2352    0.6126         0         0         0         0
    0.1522    0.2252    0.1101         0         0         0
    0.3714    0.5756    0.5055    0.8408         0         0
    0.4484    0.6096    0.5866    0.9089    0.6126         0
         0    0.0100         0    0.0701         0    0.0030


i =

     1


P_Permu_morph_mole =

         0    0.2553    0.1121    0.1702
         0         0    0.2793    0.3343
         0         0         0    0.5726


i =

     2


P_Permu_morph_mole =

         0    0.6216    0.4665    0.5285
         0         0    0.3684    0.4585
         0         0         0    0.5666


i =

     3


P_Permu_morph_mole =

         0    0.1021    0.2332    0.4194
         0         0    0.7027    0.8368
         0         0         0    0.6527


i =

     4


P_Permu_morph_mole =

         0    0.3954    0.3654    0.2593
         0         0    0.4164    0.3093
         0         0         0    0.3574


i =

     5


P_Permu_morph_mole =

         0    0.0140    0.7848    0.7808
         0         0    1.0000    0.9990
         0         0         0    0.5465


i =

     6


P_Permu_morph_mole =

         0    0.3013    0.4264    0.4484
         0         0    0.5495    0.5706
         0         0         0    0.5165


i =

     7


P_Permu_morph_mole =

         0    0.2803    0.5856    0.4945
         0         0    0.7748    0.7227
         0         0         0    0.4154


=============================================================================
%% output of permutation results for the Brillouin index (1000 replications):
diversityfun =

brillouin

morphology-based:

ans =

         0         0         0         0         0         0
    0.8018         0         0         0         0         0
    0.5345    0.2863         0         0         0         0
    0.6527    0.8819    0.9800         0         0         0
    0.9810    0.4715    0.9910    0.1762         0         0
    0.8388    0.9399    0.9409    0.7948    0.4635         0
         0    0.0010         0         0    0.0200    0.0030

P_ref01_matrix:

ans =

         0         0         0         0         0         0
    0.5125         0         0         0         0         0
         0    0.0020         0         0         0         0
    0.3173    0.3393    0.9680         0         0         0
         0    0.0100    0.0340    0.0210         0         0
    0.2422    0.3493    0.8679    0.4494    0.9590         0
         0    0.0020    0.0080    0.0080    0.5275    0.0110

P_ref03_matrix:

ans =

         0         0         0         0         0         0
    0.3003         0         0         0         0         0
    0.0541    0.1041         0         0         0         0
    0.2783    0.4414    0.7608         0         0         0
    0.3153    0.4254    0.8639    0.5736         0         0
    0.4094    0.5235    0.7037    0.5796    0.5195         0
         0    0.0010    0.0040    0.0130    0.0020    0.0050

P_ref05_matrix:

ans =

         0         0         0         0         0         0
    0.3594         0         0         0         0         0
    0.0751    0.1782         0         0         0         0
    0.1952    0.2072    0.4515         0         0         0
    0.3363    0.4224    0.8108    0.7608         0         0
    0.4765    0.4625    0.6476    0.7848    0.5155         0
         0    0.0020         0    0.0260    0.0010    0.0020


i =

     1


P_Permu_morph_mole =

         0    0.0450    0.1071    0.1351
         0         0    0.6276    0.6727
         0         0         0    0.5285


i =

     2


P_Permu_morph_mole =

         0    0.4484    0.3634    0.4575
         0         0    0.4094    0.5075
         0         0         0    0.5996


i =

     3


P_Permu_morph_mole =

         0    0.0340    0.1692    0.2763
         0         0    0.8238    0.9069
         0         0         0    0.6587


i =

     4


P_Permu_morph_mole =

         0    0.3714    0.3093    0.2202
         0         0    0.4404    0.2943
         0         0         0    0.4104


i =

     5


P_Permu_morph_mole =

         0    0.0521    0.6557    0.7147
         0         0    0.9900    0.9910
         0         0         0    0.5866


i =

     6


P_Permu_morph_mole =

         0    0.2573    0.4194    0.4334
         0         0    0.5736    0.6236
         0         0         0    0.5285


i =

     7


P_Permu_morph_mole =

         0    0.4014    0.4515    0.4464
         0         0    0.6196    0.5636
         0         0         0    0.4685


=============================================================================
%% output of permutation results for the alpha index (100 replications):
morphology-based:

ans =

         0         0         0         0         0         0
    0.5152         0         0         0         0         0
    0.1414    0.1313         0         0         0         0
    0.8990    0.8081    1.0000         0         0         0
    1.0000    0.4343    0.9899    0.5354         0         0
    0.9596    0.8081    0.9798    0.5859    0.1414         0
         0         0    0.0707    0.0505    0.0101    0.0909

P_ref01_matrix:

ans =

         0         0         0         0         0         0
    0.5455         0         0         0         0         0
         0    0.0202         0         0         0         0
    0.1515    0.1111    0.8384         0         0         0
    0.0303    0.1717    0.6768    0.3030         0         0
    0.1212    0.0505    0.4444    0.3939    0.4040         0
    0.0606    0.0101    0.6364    0.1616    0.2424    0.2828

P_ref03_matrix:

ans =

         0         0         0         0         0         0
    0.0606         0         0         0         0         0
         0    0.0606         0         0         0         0
    0.0808    0.3636    0.7778         0         0         0
    0.1313    0.2121    0.8485    0.6162         0         0
    0.1010    0.1919    0.5859    0.3636    0.3131         0
         0    0.0101    0.0606    0.0505         0    0.1010

P_ref05_matrix:

ans =

         0         0         0         0         0         0
    0.2727         0         0         0         0         0
    0.0303    0.0303         0         0         0         0
    0.0909    0.1414    0.6364         0         0         0
    0.1111    0.1818    0.6364    0.5152         0         0
    0.1111    0.2222    0.5051    0.4545    0.3131         0
         0         0    0.0909    0.0505    0.0202    0.1313


i =

     1


P_Permu_morph_mole =

         0         0    0.0909    0.0303
         0         0    0.9697    0.9798
         0         0         0    0.5253


i =

     2


P_Permu_morph_mole =

         0    0.0808    0.0505    0.2121
         0         0    0.4848    0.7172
         0         0         0    0.6869


i =

     3


P_Permu_morph_mole =

         0    0.0303    0.0101    0.0505
         0         0    0.6768    0.8182
         0         0         0    0.6768


i =

     4


P_Permu_morph_mole =

         0    0.1515    0.0707    0.2121
         0         0    0.4242    0.3737
         0         0         0    0.3434


i =

     5


P_Permu_morph_mole =

         0    0.0606    0.1919    0.1616
         0         0    0.8081    0.8485
         0         0         0    0.3636


i =

     6


P_Permu_morph_mole =

         0    0.1111    0.3636    0.2323
         0         0    0.6869    0.6465
         0         0         0    0.3838


i =

     7


P_Permu_morph_mole =

         0    0.5152    0.1616    0.2525
         0         0    0.0505    0.2424
         0         0         0    0.7980

=============================================================================
%% output of permutation results for the exponential of Shannon index (1000 replications):
morphology-based:
ans =

         0         0         0         0         0         0
    0.7768         0         0         0         0         0
    0.4765    0.2643         0         0         0         0
    0.7037    0.8889    0.9630         0         0         0
    0.9810    0.4354    0.9850    0.2432         0         0
    0.8869    0.9499    0.9489    0.7057    0.3744         0
    0.0050    0.0010    0.0150    0.0220    0.0300    0.0240


P_ref01_matrix:

ans =

         0         0         0         0         0         0
    0.5355         0         0         0         0         0
    0.0100    0.0150         0         0         0         0
    0.2893    0.3514    0.9199         0         0         0
    0.0020    0.0160    0.2242    0.0541         0         0
    0.2693    0.3383    0.8158    0.4224    0.9079         0
    0.0030    0.0030    0.1261    0.0290    0.4685    0.0410

P_ref03_matrix:

ans =

         0         0         0         0         0         0
    0.3103         0         0         0         0         0
    0.1161    0.1632         0         0         0         0
    0.2813    0.4364    0.7728         0         0         0
    0.3834    0.4555    0.8258    0.5435         0         0
    0.4184    0.5015    0.6917    0.5806    0.5405         0
         0    0.0010    0.0330    0.0210    0.0050    0.0180

P_ref05_matrix:

ans =

         0         0         0         0         0         0
    0.4565         0         0         0         0         0
    0.1401    0.1682         0         0         0         0
    0.1902    0.2272    0.6096         0         0         0
    0.3744    0.4144    0.7688    0.6657         0         0
    0.5145    0.4695    0.6517    0.6937    0.4975         0
         0    0.0040    0.0230    0.0430    0.0040    0.0190
         


i =

     1


P_Permu_morph_mole =

         0    0.0250    0.0961    0.1151
         0         0    0.7708    0.7658
         0         0         0    0.5415


i =

     2


P_Permu_morph_mole =

         0    0.3834    0.3413    0.4354
         0         0    0.4645    0.5796
         0         0         0    0.5886


i =

     3


P_Permu_morph_mole =

         0    0.0250    0.1131    0.2292
         0         0    0.8058    0.8839
         0         0         0    0.6787


i =

     4


P_Permu_morph_mole =

         0    0.3273    0.2452    0.2022
         0         0    0.4454    0.3403
         0         0         0    0.3934


i =

     5


P_Permu_morph_mole =

         0    0.1271    0.5916    0.6366
         0         0    0.9409    0.9540
         0         0         0    0.5586


i =

     6


P_Permu_morph_mole =

         0    0.2192    0.3463    0.4124
         0         0    0.5976    0.6386
         0         0         0    0.5235


i =

     7


P_Permu_morph_mole =

         0    0.4414    0.4354    0.4645
         0         0    0.5035    0.5075
         0         0         0    0.5235


=============================================================================
%% output of permutation results for the transferred simpson index (1000 replications):
morphology-based:

ans =

         0         0         0         0         0         0
    0.6927         0         0         0         0         0
    0.5826    0.6046         0         0         0         0
    0.4595    0.9299    0.8549         0         0         0
    0.8999    0.5916    0.8689    0.2372         0         0
    0.7898    0.9530    0.8458    0.7267    0.6116         0
    0.0200    0.0761    0.0250    0.0350    0.2222    0.0440

P_ref01_matrix:

ans =

         0         0         0         0         0         0
    0.2813         0         0         0         0         0
    0.0761    0.1922         0         0         0         0
    0.2713    0.4795    0.7828         0         0         0
    0.0030    0.0150    0.0721    0.0621         0         0
    0.3574    0.5115    0.7778    0.5756    0.9680         0
    0.0030    0.0200    0.0480    0.0380    0.7157    0.0420

P_ref03_matrix:

ans =

         0         0         0         0         0         0
    0.3784         0         0         0         0         0
    0.3954    0.5075         0         0         0         0
    0.3363    0.5295    0.5646         0         0         0
    0.4775    0.5776    0.6186    0.5766         0         0
    0.4895    0.6496    0.6346    0.6046    0.6066         0
    0.0460    0.0621    0.0400    0.1111    0.0340    0.0410

P_ref05_matrix:
ans =

         0         0         0         0         0         0
    0.3824         0         0         0         0         0
    0.4464    0.5355         0         0         0         0
    0.1992    0.3273    0.3874         0         0         0
    0.4454    0.5616    0.5846    0.6987         0         0
    0.5686    0.6316    0.6246    0.7698    0.6186         0
    0.0200    0.0430    0.0360    0.1752    0.0160    0.0390


i =

     1


P_Permu_morph_mole =

         0    0.2893    0.1041    0.1512
         0         0    0.2673    0.3323
         0         0         0    0.5696


i =

     2


P_Permu_morph_mole =

         0    0.6116    0.4605    0.5105
         0         0    0.3734    0.4815
         0         0         0    0.5666


i =

     3


P_Permu_morph_mole =

         0    0.1151    0.2723    0.4004
         0         0    0.7137    0.8619
         0         0         0    0.6827


i =

     4


P_Permu_morph_mole =

         0    0.4334    0.3353    0.2362
         0         0    0.4194    0.2813
         0         0         0    0.3974


i =

     5


P_Permu_morph_mole =

         0    0.1852    0.7908    0.7848
         0         0    0.9239    0.9479
         0         0         0    0.5355


i =

     6


P_Permu_morph_mole =

         0    0.4044    0.4444    0.4665
         0         0    0.5345    0.5495
         0         0         0    0.5295


i =

     7


P_Permu_morph_mole =

         0    0.2753    0.5726    0.5195
         0         0    0.7998    0.7137
         0         0         0    0.4034
