# Supplementary material for: Quantifying Species Diversity with a DNA Barcoding-Based Method: Tibetan Moth Species (Noctuidae) on the Qinghai-Tibetan Plateau
Source: PLoS One. 2013 May 31;8(5):e64428. doi: 10.1371/journal.pone.0064428 (PMC3669328; doi:10.1371/journal.pone.0064428)
Supplement: Appendix S3 — Correlation analysis between TM and DB-based species diversities for six different diversity indices. (XLS) [file pone.0064428.s003.xls]

## Sheet: Sheet1
Appendix S3 Correlation analysis between TM-based
and DB-based species diversities for four different diversity indices.
The Shannon index
	Morph	01ref	03ref	05ref
Morph	1	0.9183	0.9727	0.9785
01ref	0.9183	1	0.9573	0.9465
03ref	0.9727	0.9573	1	0.9964
05ref	0.9785	0.9465	0.9964	1
P values
	Morph	01ref	03ref	05ref
Morph	1	0.0035	0.0002	0.0001
01ref	0.0035	1	0.0007	0.0012
03ref	0.0002	0.0007	1	0
05ref	0.0001	0.0012	0	1
The Simpson index
	Morph	01ref	03ref	05ref
Morph	1	0.9048	0.9515	0.9577
01ref	0.9048	1	0.9287	0.9245
03ref	0.9515	0.9287	1	0.9969
05ref	0.9577	0.9245	0.9969	1
P values	Morph	01ref	03ref	05ref
Morph	1	0.0051	0.001	0.0007
01ref	0.0051	1	0.0025	0.0029
03ref	0.001	0.0025	1	0
05ref	0.0007	0.0029	0	1
The Brillouin index
	Morph	01ref	03ref	05ref
Morph	1	0.9322	0.9759	0.9818
01ref	0.9322	1	0.9706	0.9619
03ref	0.9759	0.9706	1	0.9983
05ref	0.9818	0.9619	0.9983	1
P values
	Morph	01ref	03ref	05ref
Morph	1	0.0022	0.0002	0.0001
01ref	0.0022	1	0.0003	0.0005
03ref	0.0002	0.0003	1	0
05ref	0.0001	0.0005	0	1
The alpha index
	Morph	01ref	03ref	05ref
Morph	1	0.7781	0.9495	0.9822
01ref	0.7781	1	0.9096	0.8264
03ref	0.9495	0.9096	1	0.9812
05ref	0.9822	0.8264	0.9812	1
P values
	Morph	01ref	03ref	05ref
Morph	1	0.0394	0.0011	0.0001
01ref	0.0394	1	0.0045	0.0219
03ref	0.0011	0.0045	1	0.0001
05ref	0.0001	0.0219	0.0001	1
The exponential of Shannon index
	Morph	01ref	03ref	05ref
Morph	1	0.9099	0.9663	0.9817
01ref	0.9099	1	0.9631	0.9461
03ref	0.9663	0.9631	1	0.9944
05ref	0.9817	0.9461	0.9944	1
P values
	Morph	01ref	03ref	05ref
Morph	1	0.0045	0.0004	0.0001
01ref	0.0045	1	0.0005	0.0013
03ref	0.0004	0.0005	1	0
05ref	0.0001	0.0013	0	1
The alpha index
	Morph	01ref	03ref	05ref
Morph	1	0.8274	0.9464	0.9637
01ref	0.8274	1	0.8949	0.8757
03ref	0.9464	0.8949	1	0.9942
05ref	0.9637	0.8757	0.9942	1
P values
	Morph	01ref	03ref	05ref
Morph	1	0.0216	0.0012	0.0005
01ref	0.0216	1	0.0065	0.0098
03ref	0.0012	0.0065	1	0
05ref	0.0005	0.0098	0	1
