# Supplementary material for: Quantifying Species Diversity with a DNA Barcoding-Based Method: Tibetan Moth Species (Noctuidae) on the Qinghai-Tibetan Plateau
Source: PLoS One. 2013 May 31;8(5):e64428. doi: 10.1371/journal.pone.0064428 (PMC3669328; doi:10.1371/journal.pone.0064428)
Supplement: Appendix S5 — diversity among different communities. (TXT) [file pone.0064428.s005.txt]

Appendix S5 $\beta$ diversity among different communities.

AppendixS5 - 1

         0    0.1667    0.0217    0.0682    0.0638    0.0488    0.0698
    0.2955         0    0.0541    0.1389    0.0811    0.0938    0.1429
    0.2188    0.2258         0    0.0370    0.0938    0.1724    0.1071
    0.2424    0.2500    0.2174         0    0.0741    0.0476    0.0870
    0.2424    0.2000    0.2174    0.1818         0    0.1154    0.1724
    0.1786    0.1852    0.2381    0.1579    0.2381         0    0.1364
    0.2500    0.2571    0.2000    0.2000    0.2593    0.2174         0


AppendixS5 - 2

C =

     0     0     0     0     0     0     0
    13     0     0     0     0     0     0
     7     7     0     0     0     0     0
     8     8     5     0     0     0     0
     8     6     5     4     0     0     0
     5     5     5     3     5     0     0
     9     9     5     5     7     5     0
