# Supplementary material for: Quantifying Species Diversity with a DNA Barcoding-Based Method: Tibetan Moth Species (Noctuidae) on the Qinghai-Tibetan Plateau
Source: PLoS One. 2013 May 31;8(5):e64428. doi: 10.1371/journal.pone.0064428 (PMC3669328; doi:10.1371/journal.pone.0064428)
Supplement: Appendix S8 — Twenty two environmental variables used in this study. (TXT) [file pone.0064428.s008.txt]

Appendix S8 Twenty two environmental variables used in this study.

BIO1= Latitude
BIO2= Longitude
BIO3= Altitude
BIO4 = Annual Mean Temperature
BIO5 = Mean Diurnal Range (Mean of monthly (max temp - min temp))
BIO6 = Isothermality (P2/P7) (* 100)
BIO7= Temperature Seasonality (standard deviation *100)
BIO8 = Max Temperature of Warmest Month
BIO9= Min Temperature of Coldest Month
BIO10 = Temperature Annual Range (P5-P6)
BIO11= Mean Temperature of Wettest Quarter 
BIO12 = Mean Temperature of Driest Quarter
BIO13 = Mean Temperature of Warmest Quarter
BIO14 = Mean Temperature of Coldest Quarter
BIO15 = Annual Precipitation
BIO16 = Precipitation of Wettest Month
BIO17 = Precipitation of Driest Month
BIO18= Precipitation Seasonality (Coefficient of Variation)
BIO19= Precipitation of Wettest Quarter
BIO20 = Precipitation of Driest Quarter
BIO21 = Precipitation of Warmest Quarter
BIO22 = Precipitation of Coldest Quarter
